# Supplementary material for: Environmental Applications of GM Microorganisms: Tiny Critters Posing Huge Challenges for Risk Assessment and Governance
Source: Int J Mol Sci. 2025 Mar 29;26(7):3174. doi: 10.3390/ijms26073174 (PMC11989004; doi:10.3390/ijms26073174)
Supplement: Supplementary file 1 [file ijms-26-03174-s001.zip]

Archive with 1 entries (1 files):
- ijms-3371370-supplementary.pdf
